# Supplementary material for: 1-Methylcyclopropene Preserves the Quality of Chive (Allium schoenoprasum L.) by Enhancing Its Antioxidant Capacities and Organosulfur Profile during Storage
Source: Foods. 2021 Aug 2;10(8):1792. doi: 10.3390/foods10081792 (PMC8393522; doi:10.3390/foods10081792)
Supplement: Supplementary file 1 [file foods-10-01792-s001.zip]

Archive with 1 entries (1 files):
- foods-1277033-supplementary.pdf
